# Supplementary material for: Correlation between neutrophil-to-high-density lipoprotein cholesterol ratio (NHR) and adverse prognosis in patients who achieve complete recanalization after thrombectomy for acute large vessel occlusion stroke
Source: Front Neurol. 2025 Jun 4;16:1536535. doi: 10.3389/fneur.2025.1536535 (PMC12173859; doi:10.3389/fneur.2025.1536535)
Supplement: Supplementary file 1 [file Table_1.xlsx]

## Sheet: Sheet1
Age	Gender(1=Male;0=Female)	SBP	DBP	ASPECTS	Intravenousthrombolysis(1=Yes;0=No)	OTP	OTR	General anesthesia(1=Yes;0=No)	Occlusion site(1=ICA;2=MCA-M1;3=MCA-M2;4=Tandem)	Passes of retriever≥3(1=Yes;0=No)	TOAST(1=Cardioembolic;2=LAA;3=Others)	NIHSS	Poor outcome(1=Yes;0=No)	HTN(1=Yes;0=No)	DM(1=Yes;0=No)	AF(1=Yes;0=No)	Smoking(1=Yes;0=No)	Dyslipidemia(1=Yes;0=No)	Neutrophils	Lymphocytes	Platelets	TC	LDL-C	TG	HDL-C	NHR
59	1	150	80	10	0	239	326	0	2	0	2	8	0	0	0	0	0	1	9.47	2.16	323	4.8	2.89	1.72	0.84	11.2738
67	1	130	80	5	0	130	242	0	1	1	1	33	1	1	0	0	0	0	13.92	0.72	166	5.46	3.24	0.73	1.09	12.7706
60	1	120	70	7	0	310	400	0	2	1	1	18	0	0	0	0	0	0	10.12	1.35	160	4.3	2.08	1.08	1.36	7.44118
52	1	128	85	5	0	330	493	1	1	0	1	23	0	1	0	0	0	0	9.21	2.01	204	5.62	3.18	0.72	1.32	6.97727
75	1	120	75	7	0	308	388	1	2	0	1	22	1	0	1	0	0	0	12.04	0.59	191	4.07	2.05	0.89	1.25	9.632
55	1	114	78	9	1	243	333	0	1	1	2	12	0	0	0	1	0	0	9.75	1.69	195	5.35	3.01	1.44	1.17	8.33333
30	1	166	103	6	1	302	572	1	1	1	2	15	1	0	0	0	0	1	17.93	1.8	277	3.34	1.85	1.58	0.92	19.4891
71	1	151	95	6	0	217	307	0	1	0	1	18	0	0	0	0	0	1	5.66	1.2	163	4.93	3.55	0.86	0.73	7.75342
63	0	116	72	3	0	258	348	0	1	0	1	15	1	1	0	1	0	1	9.94	1.35	198	4.14	2.17	4.27	1.75	5.68
69	0	178	96	9	1	230	300	0	1	0	1	11	1	1	1	1	0	0	9.43	2.48	299	6.72	3.92	1.84	1.4	6.73571
69	0	143	73	7	0	269	359	1	1	0	2	12	1	1	0	0	1	0	10.55	1.44	168	3.33	1.71	1.16	1.15	9.17391
62	1	130	80	6	0	266	340	1	3	0	1	13	1	1	0	1	0	0	4.94	1.06	141	4.14	2.48	0.51	1.38	3.57971
70	1	130	80	9	0	250	371	1	1	1	2	33	1	0	0	0	0	1	12.16	0.54	145	3.76	2.72	0.91	0.77	15.7922
73	1	136	70	8	0	283	419	1	2	1	2	12	0	0	0	0	0	1	11.33	0.99	295	4.74	2.69	1.48	0.9	12.5889
71	1	222	98	10	0	340	426	1	1	0	1	15	1	1	1	1	1	1	12.09	1.02	244	4.16	2.24	1.15	1.08	11.1944
73	1	165	99	6	1	243	345	0	1	0	2	13	1	1	1	0	1	1	16.68	0.67	151	5.53	3.37	1.24	0.94	17.7447
71	1	159	93	5	1	330	398	1	2	0	1	19	0	0	0	0	0	0	7.33	1.04	204	4.39	2.68	2.44	0.88	8.32955
59	0	160	80	8	0	245	292	1	1	0	1	18	1	0	0	0	0	1	9.21	0.54	138	3.44	2.06	0.95	1.17	7.87179
52	1	140	90	1	0	777	906	1	1	1	2	15	1	1	0	0	1	0	12.2	1.05	297	5.48	3	3.29	0.99	12.3232
85	1	145	81	8	0	387	452	1	1	0	1	15	1	0	0	0	1	0	11.91	1.32	187	3.16	1.42	1.98	1.37	8.69343
61	1	141	93	10	1	20	97	1	2	0	2	20	1	0	0	0	1	1	10.31	1.88	249	5.05	2.85	1.54	0.9	11.4556
70	1	179	104	9	0	227	322	1	1	1	2	19	1	1	0	0	0	1	6.68	1.15	218	4.73	2.64	1.34	1	6.68
67	1	163	61	10	1	239	324	1	1	1	2	19	1	0	0	0	0	0	17.56	0.91	181	5.09	2.9	0.44	1.13	15.5398
68	1	200	110	9	0	221	344	1	1	0	1	33	1	0	0	1	0	1	16.73	1.2	286	3.96	2.01	1.35	1	16.73
64	1	197	126	7	1	330	458	1	1	0	2	23	1	0	0	0	0	1	10.18	1.15	224	3.61	1.42	1.8	1.43	7.11888
56	1	90	60	9	0	339	487	1	2	0	2	20	1	1	0	0	0	1	7.88	1.51	134	4.05	2.27	2.12	0.75	10.5067
57	1	156	91	6	0	352	476	1	2	0	2	12	1	0	0	0	1	1	8.85	1.96	161	3.11	1.64	1.06	0.87	10.1724
61	1	138	83	7	1	337	440	1	2	0	2	8	0	0	0	0	1	1	8.68	1.98	153	4.39	2.68	1.73	0.73	11.8904
56	0	130	80	9	0	273	393	1	4	1	1	35	1	0	0	0	0	0	14.23	1.18	219	3.86	2.21	0.41	0.84	16.9405
54	0	151	85	5	0	230	302	1	2	0	3	18	0	1	1	0	0	0	13.26	1.16	132	5.95	4.35	1.58	1.05	12.6286
71	1	150	90	7	0	231	300	0	2	1	1	16	0	1	0	1	0	0	13.78	0.75	171	4.81	2.74	0.67	1.03	13.3786
61	1	162	94	7	0	397	568	1	2	0	1	17	1	1	0	1	1	0	7.21	1.28	215	4.88	2.59	1.4	1.21	5.95868
83	1	136	87	5	0	404	493	1	1	0	2	21	1	0	1	0	0	1	13.33	1.06	109	4.08	2.39	0.98	1.36	9.80147
77	1	140	74	9	0	255	387	0	1	0	1	37	1	1	0	1	1	1	7.59	1.14	129	3.9	2.63	1.53	0.86	8.82558
57	1	110	60	9	1	193	268	1	2	0	2	18	0	0	1	0	0	1	10.82	1.64	252	4.55	2.47	3.03	0.92	11.7609
75	0	130	80	7	1	112	220	1	2	0	1	35	1	0	0	1	0	0	8.82	0.72	206	5.13	2.57	0.54	1.79	4.92737
72	1	156	86	4	0	212	242	0	2	0	1	15	1	0	0	1	0	0	12.65	2.18	138	4.74	2.79	0.92	1.56	8.10897
61	1	136	87	8	0	386	470	1	2	0	2	37	1	0	0	0	0	0	6.82	0.84	175	6.45	3.91	1.18	1.21	5.63636
83	0	105	60	8	0	152	204	1	1	0	2	33	0	0	0	0	0	1	7.31	0.34	137	3.9	1.6	0.43	1.56	4.6859
70	0	119	72	7	1	153	272	1	4	0	2	37	1	0	1	0	0	1	13.11	2.79	149	4.84	2.89	0.82	0.97	13.5155
64	1	175	105	10	0	65	176	1	1	0	2	33	1	0	0	0	1	0	16.07	1.61	184	4.5	2.36	1.52	1.28	12.5547
78	0	170	105	5	0	111	236	1	1	1	2	33	1	1	1	0	0	0	17.01	0.8	150	3.58	1.57	0.89	1.3	13.0846
71	1	183	82	8	0	186	276	1	2	0	2	24	1	1	0	0	0	0	15.24	1.05	203	3.67	1.89	1.51	0.93	16.3871
71	1	151	85	10	0	179	243	1	2	0	2	22	1	1	1	0	0	1	7.38	0.65	243	4.77	2.49	1.17	1.32	5.59091
61	1	180	100	8	0	180	240	1	2	0	2	18	1	1	1	0	1	1	4.29	1.35	217	4.09	2.15	1.98	0.87	4.93103
71	1	130	80	8	0	346	466	1	2	1	1	18	1	0	0	1	1	0	5.5	1.99	262	4.1	2.37	0.46	0.86	6.39535
68	0	150	80	6	0	327	447	1	2	1	1	15	1	1	0	0	0	1	10.55	0.58	188	4.52	2.47	1.38	1.09	9.6789
81	0	110	80	8	0	344	374	1	2	0	2	20	1	1	0	0	0	1	11.06	1.74	374	4.23	2.25	0.98	0.92	12.0217
55	1	142	75	10	1	450	541	1	1	0	2	17	1	0	0	0	0	1	10.33	0.75	124	3.93	2.47	0.87	0.98	10.5408
76	0	180	100	9	0	239	309	0	1	0	1	20	1	1	1	0	0	1	10.21	1.65	217	5.75	4.14	1.29	1.2	8.50833
69	1	140	90	6	0	208	268	1	2	0	2	15	1	1	0	1	1	0	7.52	0.81	122	2.83	1.46	2.77	0.63	11.9365
59	1	146	118	8	1	282	375	1	2	0	1	13	1	1	0	1	0	0	9.31	0.53	169	3.78	1.57	0.77	1.73	5.3815
63	1	130	80	8	1	379	470	1	3	0	1	22	0	0	1	0	0	0	9.13	1.57	201	4.3	2.45	1.63	1.01	9.0396
82	1	165	94	5	1	244	304	1	2	0	2	13	1	0	0	0	0	1	5.68	0.66	244	4.22	2.35	1.34	1.13	5.02655
58	1	220	110	6	0	224	301	0	1	1	2	16	0	1	0	0	0	0	12.49	1.29	166	4.63	2.94	1.79	1.02	12.2451
64	1	165	85	3	0	144	264	1	1	1	2	22	1	0	0	0	1	0	5.98	1.02	150	5.46	3.06	0.93	1.24	4.82258
47	1	150	92	9	0	223	335	1	4	1	2	16	1	0	0	0	1	0	9.79	1.3	415	4.71	3.34	0.84	0.85	11.5176
73	0	123	81	9	0	340	440	1	1	0	2	16	1	1	0	0	0	0	7.31	0.72	145	3.79	1.91	0.54	1.21	6.04132
79	0	184	95	8	0	206	276	1	2	0	2	18	1	1	0	1	0	1	7.96	1.82	218	4.71	2.63	1.33	1.18	6.74576
53	1	135	86	5	0	433	543	1	4	0	2	10	0	1	0	0	0	0	8.43	0.67	193	3.44	2.1	1.04	0.97	8.69072
79	1	165	82	10	0	230	350	1	1	0	2	15	1	1	1	1	0	0	6.15	0.86	113	4.13	2.27	1.21	1.08	5.69444
76	1	196	101	9	0	218	343	1	2	0	2	17	0	1	0	0	0	1	14.87	0.84	205	2.7	1.07	1.67	0.97	15.3299
68	1	132	85	8	0	1250	1367	1	2	0	2	13	1	1	1	0	0	0	10.49	0.61	185	2.55	0.93	0.58	1.31	8.00763
70	0	150	80	4	0	320	440	1	1	0	1	23	1	1	0	1	0	1	8.74	1.32	93	2.07	1.1	1.13	0.55	15.8909
75	0	150	90	8	0	321	441	1	1	1	1	37	0	1	0	0	0	1	8.79	1.24	234	6.17	4.11	2.21	1	8.79
78	0	160	87	8	0	246	366	1	2	0	2	17	1	1	1	0	0	1	6.25	0.58	215	3.56	1.99	1.08	0.53	11.7925
67	0	140	86	9	0	228	304	1	4	0	2	14	1	1	0	0	0	0	6.02	0.3	93	3.57	1.63	0.63	1.36	4.42647
76	0	134	72	10	0	210	330	0	3	0	1	15	0	1	0	1	0	0	4.93	1.67	174	4.11	2.2	1.47	1.07	4.60748
46	1	132	88	10	0	330	450	0	1	1	1	14	0	1	0	1	1	1	7.65	1.98	193	4.16	2.49	1.38	0.84	9.10714
74	0	139	75	10	1	345	420	0	2	0	2	16	0	1	1	0	0	1	6.78	1.54	201	6.31	3.45	2.13	1.49	4.55034
76	1	137	81	10	1	130	190	0	2	0	2	1	1	0	0	0	0	0	11.08	1.16	177	4.62	2.67	0.93	1.2	9.23333
41	0	152	83	8	1	310	510	0	3	0	2	14	1	1	1	0	0	0	12.33	1.22	220	5.73	2.97	0.98	1.79	6.88827
51	0	123	70	10	0	245	300	0	2	0	1	15	0	1	1	1	0	0	9.39	1.78	224	3.62	1.52	1.31	1.37	6.85401
83	0	137	62	9	1	210	300	0	1	0	2	21	1	1	1	1	0	1	7.97	0.72	155	4.35	2.5	1.4	0.89	8.95506
69	1	150	73	9	0	270	390	0	2	0	1	13	1	1	0	1	1	0	3.94	0.92	128	3.39	1.49	1.07	1.34	2.9403
53	1	130	81	10	1	160	194	0	2	0	2	13	0	0	0	0	0	0	9.23	1.32	146	4.48	2.63	1.57	1.02	9.04902
57	1	138	87	10	1	240	285	0	2	0	2	12	1	0	1	0	0	0	6.1	1.19	184	4.32	2.34	0.68	1.53	3.98693
84	0	123	53	10	1	195	285	0	2	0	2	15	0	1	0	0	0	0	10.67	2.05	179	3.51	2.03	1.4	1.02	10.4608
80	1	176	89	9	1	120	210	0	2	0	2	22	0	1	0	1	1	0	4.78	0.89	118	2.84	1.16	0.89	1.04	4.59615
82	1	154	85	9	1	220	470	0	4	0	1	18	1	0	0	1	0	1	13.7	1.36	147	4.32	2.6	1.51	0.88	15.5682
62	1	142	93	10	0	340	380	0	1	0	2	8	0	1	1	0	0	1	8.43	0.73	188	5.04	2.08	5.26	0.89	9.47191
69	0	115	72	10	0	90	180	0	2	0	1	13	1	0	1	1	0	1	4.45	2.09	138	3.62	2.04	1.01	0.69	6.44928
61	0	142	67	10	1	185	295	0	2	1	2	18	0	1	1	0	0	0	6.08	1.02	147	5.76	3.39	0.86	1.48	4.10811
76	0	116	85	9	1	240	280	0	2	0	1	16	1	1	0	1	0	0	10.91	0.87	190	5.61	3	0.8	1.84	5.92935
68	1	202	104	10	1	90	150	0	1	0	2	17	0	1	0	0	1	0	5	1.24	124	3.68	1.87	1.15	1.12	4.46429
82	0	166	85	10	0	350	400	0	2	0	1	18	0	0	0	1	0	0	10.37	1.51	166	3.99	2.46	0.75	1.1	9.42727
79	0	114	54	10	1	155	238	0	2	0	1	15	0	1	0	1	0	0	10.05	2.33	238	5.46	3.29	1.6	1.21	8.30579
61	1	144	106	10	0	170	265	0	2	1	1	12	0	1	0	1	1	0	5.67	1.68	260	4.05	2.08	1.31	1.25	4.536
82	0	115	92	10	1	350	470	0	2	1	1	12	0	0	1	1	0	0	7.98	0.97	148	3.82	1.96	0.64	1.16	6.87931
49	1	176	93	10	1	370	440	0	2	0	2	13	0	1	0	0	1	1	9.82	1.01	208	3.64	2.36	1.69	0.76	12.9211
68	1	151	72	10	1	210	260	0	2	0	1	11	1	1	0	1	0	1	7.34	1.56	198	6.82	4.78	2.17	1.08	6.7963
59	1	146	96	10	1	155	270	0	2	1	2	16	0	0	0	0	1	1	7.6	1.26	145	3.7	2.02	1.04	0.85	8.94118
68	1	199	79	9	1	210	280	0	2	0	1	10	1	1	0	1	0	0	11.47	0.88	234	2.87	1.36	0.96	1.26	9.10317
75	0	198	102	10	1	285	415	0	2	0	2	2	1	1	1	0	0	0	7.37	1.42	163	5.4	3.45	2.14	1.11	6.63964
48	1	160	80	2	1	250	295	0	3	0	2	23	1	1	0	0	1	0	15.21	0.59	187	5.48	3.72	0.8	1.07	14.215
66	0	132	70	10	1	240	285	0	2	0	1	27	0	0	0	1	0	0	10.43	0.71	187	4.93	2.33	0.77	1.76	5.92614
61	1	150	90	6	1	190	370	0	2	1	1	18	1	0	0	1	1	0	9.05	0.6	130	3.23	1.37	0.57	1.36	6.65441
62	1	163	63	10	0	210	270	0	1	0	1	13	0	1	0	1	1	0	7.22	1.41	239	3.69	2.03	0.94	1.06	6.81132
73	1	193	86	8	1	240	300	0	2	0	2	20	1	1	0	0	0	0	11.48	0.81	149	3.37	1.98	0.55	1.1	10.4364
56	0	150	100	9	1	195	330	0	4	1	1	14	1	1	0	1	0	0	9.28	0.49	136	5.42	3.39	0.96	1.35	6.87407
77	1	174	87	4	0	340	400	0	2	0	1	24	1	1	0	1	1	0	7.04	0.66	118	3.12	1.01	0.6	1.74	4.04598
70	0	125	74	9	0	304	374	0	4	1	1	21	1	1	1	1	0	1	7.65	1.69	234	4.66	2.79	2.08	0.96	7.96875
79	1	144	84	10	0	230	270	0	2	0	2	20	0	0	1	0	1	0	7.09	1.08	105	5.92	4.08	0.8	1.13	6.27434
75	0	168	88	7	0	220	325	0	1	1	1	22	1	1	1	1	0	1	13.98	3.45	233	3.88	2.13	2.37	0.83	16.8434
79	0	132	92	8	0	170	270	0	2	0	1	21	0	1	0	1	0	0	12.55	1.15	240	3.81	2.06	1.17	1.02	12.3039
75	0	151	79	7	0	230	305	0	2	1	1	18	1	1	1	1	0	0	5.87	0.45	146	5.28	2.97	1.21	1.61	3.64596
68	1	142	86	9	1	327	410	0	1	0	2	16	1	0	0	0	0	1	7.1	1.17	193	3.74	2.23	0.63	0.91	7.8022
64	1	133	77	9	0	419	504	0	3	0	1	19	1	0	0	1	0	0	13.53	2.6	194	3.23	1.62	1.08	1.21	11.1818
69	1	162	78	2	0	485	650	0	3	0	2	7	1	1	0	0	1	0	4.33	0.7	134	4.23	2.29	2.15	1.33	3.25564
77	1	132	83	8	1	280	360	0	2	0	2	18	1	0	0	1	1	0	6.7	0.57	186	4.47	2.74	1.18	1.1	6.09091
74	1	145	74	9	1	225	350	0	2	0	2	12	1	1	0	0	0	1	6.26	2.06	120	4.09	2.63	1.33	0.98	6.38776
65	1	144	80	8	1	315	405	0	2	0	2	12	0	1	0	0	1	0	6.58	1.93	241	5.18	3.49	2.39	1.07	6.14953
76	1	122	66	9	0	154	220	0	2	0	2	16	0	0	0	0	1	0	4.65	0.45	125	5.23	2.96	1	1.66	2.8012
86	0	180	113	6	0	275	340	0	4	0	1	18	0	1	0	1	0	0	7.14	0.95	137	4.28	2.04	0.84	1.74	4.10345
84	0	192	77	9	0	180	241	0	3	0	1	12	1	1	1	1	1	1	5.85	0.63	189	2.63	1.37	1	0.97	6.03093
88	0	169	80	4	0	185	232	0	3	0	1	18	1	1	1	1	0	0	6.15	1.69	168	4.06	2.37	0.69	1.25	4.92
85	1	160	110	6	1	215	270	0	2	0	1	16	1	1	0	1	1	0	6.74	0.63	159	4.55	2.85	0.57	1.08	6.24074
83	0	184	80	7	0	171	401	0	2	0	1	20	1	1	0	1	0	0	5.28	0.77	112	5.91	4	1.16	1.2	4.4
70	0	123	47	7	0	180	207	0	3	0	1	14	0	1	0	1	0	0	5.74	1.23	197	3.39	1.64	0.89	1.27	4.51969
76	0	143	89	6	1	340	428	0	2	0	1	16	1	1	1	1	0	0	5.85	0.4	176	4.7	1.99	0.66	2.11	2.77251
77	0	198	92	9	0	284	314	0	2	0	2	12	0	1	0	0	0	0	10.56	1.01	177	5.34	3.19	1.88	1.04	10.1538
80	1	167	76	8	0	166	256	0	2	1	1	14	1	1	1	1	1	1	11.02	0.42	175	4.16	2.83	1.05	0.68	16.2059
59	1	115	88	8	0	343	428	0	4	0	1	16	0	0	0	1	1	0	8.96	1.94	193	4.13	2.3	1.28	1.08	8.2963
72	1	154	71	8	0	157	247	0	2	0	1	20	0	1	1	1	1	0	6.26	1.68	149	2.71	0.91	1.13	1.29	4.85271
81	0	200	105	6	0	446	496	0	3	0	1	22	1	1	1	1	0	0	15.7	0.91	264	3.19	1.72	1.15	1.17	13.4188
69	1	137	84	5	0	305	338	0	2	0	1	14	1	0	0	1	0	0	11.8	0.53	180	5.43	3.07	0.6	1.77	6.66667
71	0	152	82	3	1	210	256	0	2	0	1	18	1	0	0	1	0	0	9.36	1.16	186	3.63	2.42	0.75	1.17	8
64	1	130	100	10	1	175	215	0	2	0	1	16	1	0	0	1	1	0	7.6	2.38	169	4.28	2.09	0.68	1.64	4.63415
85	0	180	120	5	0	275	410	0	2	1	1	15	1	1	0	1	0	0	8.49	1.3	165	3.06	1.4	0.91	1.38	6.15217
83	1	141	85	8	0	225	234	0	2	0	1	21	1	1	0	1	1	0	10.07	1.12	191	3.29	1.8	0.56	1.06	9.5
76	1	122	71	10	0	150	210	0	1	0	2	18	0	0	0	0	0	1	9	0.47	113	3.13	2.08	1.03	0.76	11.8421
52	0	160	83	9	1	235	270	0	2	1	2	12	1	0	0	1	0	0	6.61	1.25	214	5.44	3.34	0.97	1.2	5.50833
64	1	185	106	9	1	355	370	0	3	0	1	23	1	1	0	1	0	1	5.87	1.76	103	3.82	2.56	1.18	0.71	8.26761
72	1	162	116	10	1	210	235	0	2	0	1	19	0	1	0	1	1	0	10.06	0.61	228	5.79	3.46	0.66	1.85	5.43784
82	1	155	94	6	1	270	330	0	1	0	1	11	1	0	0	1	0	0	14.47	0.51	127	4.51	1.97	0.66	1.77	8.17514
68	1	110	76	9	1	294	395	0	4	0	2	14	1	1	1	1	0	0	8.42	1.05	386	4.79	2.56	1.19	1.37	6.14599
71	1	169	89	8	0	220	315	0	2	0	2	13	1	1	0	0	0	1	8.41	0.67	181	3.83	2.67	1.73	0.65	12.9385
71	0	155	84	10	0	90	120	1	2	0	3	17	1	0	0	0	0	1	5.67	0.64	116	5.13	3.43	2.14	0.88	6.44318
67	0	185	103	0	0	215	485	0	2	0	2	24	1	1	1	0	0	1	7.34	1.41	198	5.16	3.26	2.08	0.91	8.06593
89	0	159	74	6	0	195	260	0	1	1	2	13	1	1	1	1	0	1	20.49	0.38	200	4.46	3.03	1.51	0.99	20.697
70	1	152	62	9	1	180	240	0	1	0	2	20	1	1	0	0	0	1	5.74	0.61	183	4.25	2.66	1.15	0.89	6.44944
76	1	162	103	10	1	256	386	0	2	0	1	13	1	0	0	1	1	0	10.27	1	161	3.66	2.12	0.46	1.13	9.0885
81	1	143	81	6	0	520	590	0	1	1	1	13	0	1	0	1	0	1	5.29	1.02	122	3.23	1.94	0.81	0.99	5.34343
57	0	145	105	6	0	170	240	0	2	0	2	4	1	1	1	0	0	0	4.65	1.69	74	5.66	3.74	0.87	1.43	3.25175
62	1	113	78	6	1	377	460	0	2	0	3	17	0	0	0	0	1	1	5.96	1.41	203	4.58	2.63	2.53	0.83	7.18072
61	1	114	86	8	0	345	395	0	2	0	1	16	1	0	0	1	1	1	9.47	0.52	167	4.54	3.22	1.3	0.8	11.8375
65	1	137	97	9	0	362	412	0	2	0	1	19	1	0	0	1	0	1	5.24	1.6	249	4.2	2.47	0.92	0.97	5.40206
57	1	177	88	8	0	210	251	0	2	1	1	22	0	0	0	1	1	0	8.45	0.77	140	2.94	1.2	0.7	1.22	6.92623
71	1	163	99	6	1	280	340	0	2	0	1	13	0	1	1	0	0	1	6.69	1.27	167	3.2	1.79	1.48	0.82	8.15854
65	1	200	100	6	1	139	170	0	2	0	2	10	0	1	0	0	1	1	5.11	2.47	174	4.3	1.91	4.46	1.06	4.82075
68	1	105	53	8	0	500	640	0	4	1	2	13	1	0	0	0	1	0	8.95	1.28	162	4.66	2.99	0.9	1.25	7.16
52	1	105	65	7	0	315	375	0	2	0	2	14	1	0	1	0	1	1	9.17	1.12	217	8.2	5.46	2.42	0.96	9.55208
73	1	128	75	5	1	140	220	0	2	0	1	11	1	1	0	1	0	0	5.27	0.88	185	4.59	2.47	0.76	1.29	4.08527
72	1	133	109	8	1	192	212	0	2	0	1	13	1	0	0	1	1	0	7.78	1.36	218	3.05	1.3	0.4	1.49	5.22148
44	0	181	145	6	0	449	509	0	2	0	1	10	0	0	0	1	0	1	4.61	1.28	269	4.73	3.06	1.8	0.85	5.42353
68	1	178	86	10	1	211	302	0	2	0	1	7	1	1	0	1	1	0	8.61	1.02	164	4.52	2.36	0.75	1.43	6.02098
83	0	160	87	8	0	111	261	0	2	1	3	14	1	0	0	0	0	0	4.03	0.27	143	4.19	2.07	0.7	1.63	2.47239
71	1	165	70	6	0	345	420	0	2	0	1	16	1	1	0	1	0	1	13.32	0.79	200	4.44	2.88	1.24	0.83	16.0482
73	1	178	65	6	1	179	270	0	2	0	1	13	1	1	1	0	0	0	11.23	0.49	170	3.47	1.95	0.67	1.14	9.85088
81	0	158	87	9	1	738	828	0	1	0	3	3	1	1	1	0	0	0	7.21	1.36	209	3.93	1.77	0.63	1.27	5.67717
64	1	134	79	6	0	523	640	0	1	0	2	12	0	0	0	0	1	0	9.9	1.71	200	4.76	2.96	1.15	1.4	7.07143
86	1	165	123	6	1	210	280	0	1	0	1	22	1	1	0	0	0	1	8.77	1.45	148	3.7	2.31	1.74	0.77	11.3896
42	1	210	90	6	0	480	560	0	1	1	2	11	1	1	1	0	1	1	10.36	1.14	230	4.86	3.04	3.54	0.76	13.6316
70	0	148	73	1	0	620	660	0	2	0	2	39	1	1	1	0	0	1	13.67	1.6	264	3.63	1.99	1.81	0.91	15.022
65	0	169	90	5	0	603	673	0	1	1	1	8	0	1	1	0	0	0	4.88	1.6	255	5.06	3.88	1.09	1.13	4.31858
76	0	176	76	8	0	310	360	0	2	0	1	16	1	1	1	1	0	1	8.31	1.07	192	3.69	2.16	1.02	0.72	11.5417
65	1	147	80	10	0	705	775	0	1	1	2	8	1	1	0	0	1	1	3.68	1	170	3.66	2.5	1.4	0.5	7.36
80	1	199	117	5	0	380	460	0	2	0	2	18	1	1	0	1	1	1	8.26	1.05	154	3.09	1.47	0.76	0.81	10.1975
62	0	134	65	9	0	415	460	0	1	1	1	20	0	1	0	1	0	0	5.06	1.1	195	3.71	2.11	1.01	1.21	4.18182
68	1	150	80	6	0	1400	1555	0	4	0	2	12	1	1	0	0	1	1	7.99	1.53	269	3.03	1.95	1.25	0.62	12.8871
74	1	134	70	7	1	300	360	0	1	1	2	17	0	1	1	0	0	0	8.42	1.5	212	4.5	3.53	2.11	0.63	13.3651
71	1	207	143	8	0	155	195	0	3	0	1	29	1	1	0	1	1	1	11.18	1.11	175	4.35	3.07	1.02	0.94	11.8936
51	1	165	78	4	0	270	320	0	2	0	2	20	0	0	0	0	1	0	6.22	2.1	244	3.81	2.13	1.25	1.12	5.55357
49	1	157	103	9	1	730	775	0	2	0	2	7	0	0	0	0	1	1	7.85	2.3	176	3.78	2.44	2.18	0.63	12.4603
68	1	212	110	7	1	274	309	0	2	0	2	9	0	0	0	0	1	1	9.49	2.3	326	3.51	2.27	1.03	0.73	13
79	0	180	98	8	0	185	235	0	2	0	1	18	1	1	1	1	0	1	10	1.5	220	3.58	2.43	0.62	0.79	12.6582
72	0	162	80	9	0	405	450	0	3	0	1	14	1	1	0	1	0	0	13.95	1.3	206	4.59	3.01	1.06	1.14	12.2368
73	0	126	88	9	0	100	230	1	1	1	2	10	1	1	1	0	0	0	5.68	3.5	228	4.68	3.04	1.19	1.13	5.02655
60	1	220	105	9	0	200	390	1	1	0	3	7	0	0	0	0	1	1	21.53	1.6	235	9.38	8.01	1.62	1.33	16.188
57	0	140	90	4	0	340	380	0	2	0	2	13	1	0	0	0	0	1	26.38	2.5	205	6.58	3.44	1.51	2.09	12.622
62	1	134	78	9	0	99	234	1	1	0	2	14	0	0	0	0	1	0	3.14	1.8	210	5.24	3.55	1.29	1.31	2.39695
65	1	145	95	5	0	299	354	0	1	1	1	21	0	1	0	1	1	0	4.52	1.1	238	2.59	1.45	1.25	0.61	7.40984
68	0	170	110	9	1	185	245	0	2	0	1	12	0	1	0	1	0	0	8.79	1.7	254	4.53	3.06	1.82	0.75	11.72
67	0	167	98	7	0	124	154	0	1	1	1	9	0	0	0	1	0	0	6.06	1	143	5.47	4.1	1.07	0.88	6.88636
88	0	183	89	7	1	274	329	0	2	0	1	16	1	1	0	1	0	1	7.06	0.59	153	6.53	4.18	1.25	1.27	5.55906
85	1	180	85	8	0	99	144	0	2	0	1	14	1	0	1	1	0	0	8.27	1	200	5.31	3.84	0.54	1.17	7.06838
64	1	140	90	7	0	278	338	0	4	0	2	20	0	0	1	0	1	1	15.01	0.8	228	6.38	4.93	1.5	0.82	18.3049
53	1	120	80	8	0	527	612	0	2	1	2	18	0	0	0	0	1	1	7	1	222	3.48	2.4	0.88	0.71	9.85915
58	1	150	107	9	1	355	415	0	2	0	1	14	0	1	0	1	1	1	9.73	1.4	177	3.97	2.52	1.96	0.74	13.1486
69	1	164	100	6	1	191	241	0	1	0	1	39	1	1	1	0	1	1	15.75	1.31	212	4.9	3.96	0.93	0.84	18.75
54	1	190	123	5	0	165	260	0	2	0	2	16	0	0	0	0	1	0	11.24	1.5	216	5.07	3.76	1.24	1.14	9.85965
58	1	123	93	9	1	370	415	0	1	1	1	12	1	1	0	1	1	1	7.28	1.41	121	3.97	2.27	2.23	0.95	7.66316
76	0	140	90	6	0	100	160	1	1	0	1	7	0	1	1	0	0	0	3.16	0.89	102	4.02	0.73	0.69	1.12	2.82143
83	0	160	90	8	1	136	171	0	3	0	1	20	0	1	0	1	0	1	8.79	0.87	107	3.05	1.43	0.83	0.89	9.8764
67	1	200	80	2	0	453	523	0	4	0	2	18	1	0	1	0	1	1	15.54	2.74	317	4.67	3.01	1.77	0.75	20.72
75	1	140	90	6	1	380	440	0	4	0	1	23	1	1	0	1	0	1	12.36	1.1	247	6.73	5.29	1.77	1.26	9.80952
73	1	160	90	8	1	168	233	0	3	0	1	12	1	1	0	1	1	1	6.68	1.1	140	4.08	2.65	2.87	0.93	7.1828
52	1	139	93	10	0	200	270	0	2	0	1	13	0	0	0	0	0	0	6.8	0.9	239	4.97	3.07	2.06	1.06	6.41509
87	1	140	90	3	0	315	375	1	1	0	1	20	1	1	0	1	1	1	9.15	0.5	146	2.99	1.52	0.72	0.87	10.5172
62	1	137	80	3	0	715	765	0	1	1	2	15	1	0	0	0	1	1	10.12	2	265	4.38	3.25	1.33	0.77	13.1429
69	1	210	108	5	0	280	345	0	4	0	2	23	1	0	1	0	0	1	5.27	1.6	275	6.34	3.98	2.79	0.79	6.67089
80	1	175	83	4	1	241	271	0	3	0	1	36	1	1	0	0	0	1	4.95	1.7	156	3.64	2.02	0.73	0.99	5
70	0	163	83	6	1	310	350	0	1	1	1	15	1	0	0	0	0	1	6.84	1.5	300	6.36	4.6	1.39	1.52	4.5
64	0	175	86	7	1	339	369	0	2	1	1	14	0	1	0	1	0	0	7.71	1	175	2.86	1.61	0.51	1.01	7.63366
66	1	153	88	7	0	220	310	0	1	0	2	21	1	1	1	1	0	0	7.66	0.9	205	3.79	2.27	0.65	1.27	6.0315
77	1	202	102	7	0	260	330	0	4	0	2	17	1	0	1	0	1	1	11.67	2.3	234	4.14	2.73	0.64	0.97	12.0309
62	1	169	73	6	0	260	390	0	2	0	3	13	1	1	1	0	1	0	15.45	1.29	161	5.45	4	1.58	1.18	13.0932
59	1	144	88	4	0	350	530	0	4	0	2	18	1	0	0	0	0	0	9.8	0.8	196	4.56	2.73	0.95	1.58	6.20253
72	1	145	67	6	1	170	210	1	1	0	2	16	1	1	0	0	0	1	8.75	0.5	197	3.48	1.92	1.22	0.9	9.72222
72	1	156	112	5	0	510	580	0	1	1	1	12	1	1	1	1	0	0	9.84	0.6	166	4.4	2.77	1.08	1	9.84
74	1	162	79	5	1	286	346	0	2	0	2	10	1	1	1	0	0	1	10.04	1.3	196	4.21	2.44	2.15	0.93	10.7957
81	1	148	81	4	0	180	240	0	3	0	2	25	1	1	1	1	1	1	10.97	0.8	130	2.67	1.13	0.79	0.78	14.0641
72	1	207	86	1	0	217	257	0	2	0	1	14	1	1	0	0	0	0	12.72	0.8	131	5.04	3.16	1.11	1.06	12
52	1	101	53	10	1	355	420	0	2	0	2	16	0	1	0	0	1	0	10.66	1.2	228	4.29	2.79	0.99	1.24	8.59677
62	1	110	55	10	1	165	214	0	2	1	2	18	0	0	0	0	1	0	8.26	0.96	198	5.08	3.96	0.63	1.07	7.71963
83	0	100	54	10	1	200	250	0	2	0	2	20	1	0	0	0	0	1	6.66	0.57	140	4.35	2.98	1.22	0.92	7.23913
33	1	124	66	10	0	420	487	0	2	0	1	6	0	0	0	0	0	0	9.49	1.32	235	4.1	2.99	1.29	1.16	8.18103
64	0	110	58	10	0	205	253	0	1	1	1	20	1	0	0	1	0	0	10.09	0.4	167	4.16	2.53	0.44	1.63	6.19018
74	0	110	55	9	1	380	431	0	1	1	1	23	1	1	1	0	0	0	6.35	2.08	191	4.99	3.85	1.19	1.11	5.72072
78	1	158	84	9	0	235	315	0	1	0	1	15	1	1	1	1	0	0	9.27	0.6	155	4.01	2.61	0.7	1.17	7.92308
61	0	129	52	9	0	120	215	0	1	1	2	14	0	0	0	0	0	0	5.93	0.9	160	3.07	1.79	0.71	1.02	5.81373
74	1	142	72	8	1	155	260	0	1	1	1	26	1	1	0	0	1	1	8.54	1.1	186	4.63	2.98	1.74	0.98	8.71429
82	1	171	120	10	1	75	126	0	1	1	1	15	1	1	0	1	0	0	12.35	0.87	185	4.58	3.19	1.73	1.09	11.3303
75	0	130	85	10	0	50	130	0	2	0	1	18	1	1	1	0	0	0	5.67	1.14	88	5.7	3.53	1.56	1.14	4.97368
75	1	160	90	9	0	213	281	0	1	1	1	20	1	0	1	1	1	1	10.8	0.5	153	6.12	4.55	0.7	1.08	10
75	0	173	63	10	1	385	440	0	1	0	2	16	1	1	0	0	0	1	8.43	1.53	236	8.79	7.11	1.54	1.37	6.15328
61	1	145	113	9	1	130	230	0	4	0	2	18	0	0	0	0	0	0	5.65	1.05	151	4.95	3.49	0.65	1.13	5
49	1	125	68	9	1	570	660	0	1	0	2	14	0	0	0	0	1	0	11.41	2.1	241	4.95	3.09	2.61	1	11.41
72	0	145	51	10	0	139	184	0	1	0	2	14	0	1	1	0	0	0	5.81	1.99	222	3.19	1.58	0.6	1.26	4.61111
72	1	141	76	10	0	626	706	0	3	0	2	12	1	0	0	0	0	1	9.35	0.8	196	6.15	4.49	0.94	1.35	6.92593
64	1	141	84	10	0	187	154	0	2	0	2	13	0	1	1	0	0	1	7.19	1.11	162	3.12	1.89	1.16	0.62	11.5968
63	1	132	87	10	1	330	395	0	3	0	2	16	1	0	0	0	0	0	8.33	2.72	175	4.34	1.2	3.18	1.08	7.71296
79	0	133	68	10	0	247	307	0	3	0	1	16	1	1	0	1	0	0	3.92	1.3	143	4.51	2.54	0.92	1.22	3.21311
61	1	102	67	7	0	327	402	0	3	0	1	16	0	0	0	1	1	1	7.41	2.05	220	4.21	2.71	1.3	0.9	8.23333
69	1	95	55	8	0	135	210	0	4	0	2	18	0	0	0	0	0	1	6.78	1.7	269	3.93	2.79	1.06	0.9	7.53333
54	1	109	54	8	0	373	438	0	1	1	2	16	1	1	0	0	0	0	9.04	1.7	210	3.72	2.25	1.04	1.16	7.7931
54	1	149	90	10	1	339	403	0	2	0	2	20	1	0	0	0	0	1	5.6	0.97	178	4.87	3.17	1.42	0.92	6.08696
66	0	126	76	9	0	65	134	0	1	1	1	8	0	0	0	1	0	1	7.92	0.53	116	3.11	2.22	0.67	0.75	10.56
75	0	132	59	9	0	235	275	0	2	1	2	8	0	1	0	0	0	0	6.91	0.84	151	4.06	2.37	1.07	1.37	5.0438
80	0	127	78	7	1	135	196	0	3	0	1	20	1	0	0	0	0	0	6.14	0.42	135	5.46	4	0.84	1.02	6.01961
62	1	116	69	8	1	160	205	0	1	0	2	20	0	1	0	0	1	1	5.73	1.1	141	5.77	4.32	1.81	1.02	5.61765
76	0	151	96	8	0	105	165	0	3	0	1	25	1	0	0	1	0	1	13.27	1	170	5.85	4.59	1.11	1.06	12.5189
81	0	160	55	8	0	160	235	0	2	0	2	24	0	1	0	0	0	0	9.96	0.64	235	5.31	3.67	0.93	1.26	7.90476
75	1	180	90	9	0	410	500	0	2	1	1	24	1	0	0	0	0	0	11.72	0.7	122	4.59	2.59	0.67	1.69	6.93491
78	0	127	60	8	1	175	240	0	1	0	1	14	1	1	1	0	0	0	9.8	1.29	136	4.36	2.99	1.36	1.08	9.07407
50	0	85	57	10	1	159	254	0	1	1	1	16	1	0	1	1	0	0	7.21	1.5	169	5.31	3.8	1.51	1.05	6.86667
62	1	105	56	10	1	230	285	0	3	0	1	18	0	0	0	1	1	1	8.82	0.8	184	3.61	2.3	1.8	0.82	10.7561
55	0	100	58	9	1	553	645	0	2	0	2	20	1	1	0	0	0	0	8.8	1.9	225	5.48	3.8	1.11	1.16	7.58621
86	0	150	78	7	0	450	530	0	2	1	1	18	1	0	1	0	0	1	8.66	1.48	204	5.74	4.4	1.3	1.01	8.57426
63	0	122	69	9	1	180	230	0	2	0	1	14	0	1	0	1	0	1	5.54	1.77	227	6.23	4.9	1.08	1.11	4.99099
27	1	158	88	10	0	545	594	0	2	0	2	13	1	1	0	0	0	1	7.08	1.55	251	4.49	3.13	1.48	0.85	8.32941
82	0	130	75	7	0	195	230	0	1	0	1	26	1	1	0	1	1	1	9.23	1.4	161	3.56	2.14	1.46	0.81	11.3951
67	1	82	51	8	1	225	325	0	4	0	2	18	1	0	0	0	1	1	12.13	1.7	198	5.58	4.36	1.84	0.83	14.6145
83	1	124	70	9	1	235	275	0	2	0	1	20	0	1	0	1	0	0	7.23	1.44	126	3.64	1.79	0.59	1.46	4.95205
62	1	110	64	8	1	260	318	0	1	1	1	22	1	1	0	1	0	0	8.81	0.9	124	5.33	3.86	0.97	1.27	6.93701
39	0	116	75	8	1	150	285	0	1	1	1	35	1	0	0	0	0	0	27.78	1.8	173	4.34	2.92	1.16	1.21	22.9587
57	1	127	85	10	1	340	411	0	2	0	1	12	0	0	0	0	0	1	5.97	1.45	147	3.23	2.12	0.9	0.89	6.70787
63	1	120	62	10	0	340	387	0	1	0	1	8	1	0	0	0	0	1	8.42	1.9	339	4.6	3.56	1.65	0.77	10.9351
75	1	156	78	7	1	380	490	0	2	0	1	18	0	1	0	1	0	1	11.03	1.27	211	2.4	1.62	0.92	0.63	17.5079
83	1	132	69	8	1	280	380	0	3	0	2	24	1	1	0	1	0	0	9.02	1.36	264	5.32	3.58	2.72	1.14	7.91228
76	0	140	77	10	1	142	177	0	2	0	2	23	0	1	0	0	0	1	3.18	1.29	188	5.4	3.49	1.74	0.92	3.45652
76	0	169	78	10	0	91	128	0	1	0	1	20	1	0	1	0	0	1	6.31	1.8	240	4.41	2.92	1.98	0.8	7.8875
72	1	153	90	8	1	665	706	0	1	0	1	14	1	1	0	1	1	1	8.4	0.8	182	5.76	4.55	1.79	1.1	7.63636
72	1	160	80	10	0	310	380	0	2	0	2	12	0	0	0	0	0	1	6.54	1.4	257	4.13	3.31	1.15	0.73	8.9589
70	1	154	78	10	1	235	260	0	2	0	1	25	1	0	0	0	1	1	9.91	1.3	179	4.24	2.49	1.5	0.97	10.2165
74	1	152	70	9	0	575	608	0	2	0	1	14	1	1	0	1	0	1	8.09	0.8	174	3.64	2.61	0.94	0.79	10.2405
59	1	122	66	10	1	375	400	0	2	0	1	14	0	1	1	1	1	1	6.96	0.4	170	2.82	1.18	1	0.99	7.0303
80	1	109	61	8	0	570	610	0	2	0	2	14	0	0	0	0	1	0	7.58	0.8	270	3.82	2.38	0.55	1.3	5.83077
49	1	107	67	10	1	525	602	0	2	0	2	20	0	0	0	0	1	0	13.58	1	222	4.82	3.24	1.09	1.51	8.99338
85	0	151	76	7	0	225	265	0	3	0	1	16	1	1	0	1	0	0	4.93	0.7	250	3.22	1.95	0.66	1.04	4.74038
73	1	95	54	9	0	195	235	0	3	0	1	28	1	0	0	1	1	0	8.44	1.1	128	3.47	2.37	1.33	0.65	12.9846
71	1	128	63	10	0	145	188	0	1	0	1	25	0	0	0	1	1	1	4.91	0.7	126	3.38	2.1	0.65	0.96	5.11458
82	1	150	80	8	1	323	353	0	1	0	1	20	1	0	0	1	1	0	11.87	1.3	145	2.65	1.06	0.81	1.15	10.3217
81	0	102	60	8	0	145	182	0	1	0	1	22	0	1	0	1	0	0	6.17	1.4	332	3.92	2.04	0.71	1.55	3.98065
90	1	107	70	10	1	250	297	0	1	0	1	21	1	0	0	1	0	1	8.58	1	129	3.22	1.98	0.94	0.78	11
83	1	114	65	8	0	205	265	0	1	1	1	20	1	1	0	1	0	0	7.8	1.1	184	3.4	1.98	0.53	1.24	6.29032
68	0	99	54	10	1	155	200	0	1	1	1	25	1	0	1	1	0	0	9.11	0.6	141	4.03	2.16	1.54	1.56	5.83974
70	0	168	87	9	1	241	286	0	2	0	2	7	0	1	1	0	0	0	4.92	1.6	208	4.18	2.32	1.21	1.5	3.28
65	1	140	80	10	1	290	373	0	1	1	1	8	0	1	1	0	1	1	5.09	2.1	182	5.52	4.4	1.11	0.9	5.65556
70	1	140	77	9	0	455	516	0	2	0	2	19	0	1	0	0	1	1	6.34	1.2	157	5.68	4.21	1.3	1.31	4.83969
83	0	145	65	8	0	480	540	0	1	1	1	20	1	1	1	1	0	1	6.95	1.8	188	2.69	1.38	0.72	0.88	7.89773
56	1	165	111	7	0	240	265	0	2	0	2	24	1	1	1	0	1	1	9.83	1.2	210	5.51	4.3	1.37	0.94	10.4574
57	1	128	56	8	1	130	215	0	1	1	1	20	1	0	1	1	1	0	21.56	0.87	221	5.4	3.99	1.78	1.09	19.7798
66	0	122	61	10	1	215	290	0	4	0	2	20	0	1	1	0	0	0	9.22	1.5	240	4.49	3.07	1.59	1.05	8.78095
89	0	115	65	7	0	135	172	0	2	0	2	20	1	1	0	1	0	0	7.9	0.8	218	3.24	1.32	0.62	1.49	5.30201
66	1	146	80	8	1	395	505	0	2	0	2	14	1	0	0	0	0	0	10.74	1	242	4.79	3.04	0.73	1.61	6.67081
57	1	149	88	10	0	705	802	0	2	0	2	10	0	0	0	0	1	1	7.1	2.8	270	6.01	4.7	2.37	0.86	8.25581
74	1	122	71	10	0	535	585	0	1	0	1	22	1	1	0	1	1	0	8.95	1.4	184	4.29	2.97	1.42	1.02	8.77451
82	1	130	93	10	0	365	442	0	1	0	1	19	1	1	0	1	0	0	12.44	2.5	183	3.54	2.15	0.9	1.19	10.4538
77	1	180	70	10	0	195	267	0	1	0	1	23	1	0	0	1	0	1	10.06	1.1	147	4.64	3.77	0.78	0.96	10.4792
56	1	190	90	10	1	235	281	0	1	1	1	12	0	1	0	0	1	1	8.45	1.4	196	6.9	5.33	1.56	1.51	5.59603
80	1	188	72	10	1	455	509	0	1	0	1	15	1	1	0	1	0	0	7.17	0.9	172	3.89	1.64	1.78	1.54	4.65584
70	1	170	75	8	1	315	367	0	2	0	2	12	1	0	1	0	0	0	10.28	0.8	272	5.71	3.9	1.15	1.54	6.67532
71	1	160	77	8	1	365	395	0	2	0	1	10	0	1	0	1	1	0	8.64	1.75	257	3.38	1.84	1.11	1.15	7.51304
79	1	182	81	6	1	125	175	0	1	0	2	8	1	1	1	0	0	1	7.44	1.1	146	3.92	1.57	3.59	0.99	7.51515
43	1	168	78	10	1	195	275	0	1	0	2	16	0	0	0	0	1	0	7.37	1.8	192	3.89	2.44	1.34	1.24	5.94355
91	1	200	110	8	1	529	569	0	1	0	1	20	1	0	0	0	1	0	4.02	0.4	120	2.86	1.12	0.35	1.46	2.75342
74	0	176	78	10	1	425	507	0	1	0	1	10	1	0	0	0	0	1	12.75	0.9	252	5.56	4.33	1.29	0.97	13.1443
75	0	140	90	8	1	302	362	0	1	1	2	25	1	1	0	1	0	0	7.32	1.2	186	3.97	1.92	0.72	1.66	4.40964
68	1	180	80	7	1	675	720	0	2	0	1	20	0	1	0	1	0	1	5.69	1.01	158	3.61	1.89	1.29	0.88	6.46591
80	0	200	110	7	0	250	300	0	3	0	1	18	0	1	0	1	0	0	9.4	0.8	272	4.7	3.5	0.83	1.11	8.46847
67	1	210	117	10	1	115	157	0	4	0	1	14	1	1	0	1	1	1	7.41	1	198	2.77	1.79	0.75	0.66	11.2273
71	1	160	80	10	1	330	425	0	1	0	2	22	1	0	0	0	1	0	8.5	0.5	115	5.07	3.56	0.78	1.25	6.8
62	1	200	100	5	0	145	215	0	1	1	1	20	0	1	0	0	0	0	5.86	0.67	179	3.68	1.77	0.79	1.4	4.18571
60	0	126	80	9	1	350	401	0	2	0	2	15	1	1	0	0	0	0	6.95	1.3	244	5.73	3.56	1.03	1.74	3.99425
69	1	175	100	9	0	475	567	0	3	0	1	15	0	1	1	1	0	0	6.56	0.81	257	4.47	3.32	1.12	1.05	6.24762
71	1	152	88	7	1	325	370	0	3	0	1	16	0	0	0	0	1	1	6.59	2.1	150	5.15	3	2.62	1.08	6.10185
75	1	152	84	10	0	175	245	0	1	0	1	23	1	0	0	1	0	0	6.1	1.5	125	3.5	1.98	0.78	1.24	4.91935
87	0	200	120	8	1	195	240	0	2	0	1	10	1	0	1	0	0	1	9.75	0.6	263	6.77	5.08	1.23	1.33	7.33083
87	0	148	80	10	1	275	370	0	1	1	1	20	1	1	0	1	0	1	7.6	2	269	6.09	4.63	1.52	1.35	5.62963
68	1	117	51	10	0	815	860	0	4	0	2	25	1	1	0	0	1	1	10.28	2.4	376	3.98	2.62	2.51	0.71	14.4789
87	0	95	60	10	0	345	407	0	1	0	2	10	0	1	1	1	0	0	9.51	2.4	256	1.91	1.22	1.12	4.17	2.28058
81	0	160	95	10	0	235	287	0	2	0	2	18	1	1	0	1	0	0	8.51	1	149	3.38	1.43	0.69	1.55	5.49032
67	1	190	100	9	1	245	298	0	2	0	2	18	1	1	1	0	0	0	11.69	0.9	188	4.84	3.4	1.57	1.22	9.58197
40	0	132	81	10	1	240	295	0	3	1	1	8	0	0	0	1	0	0	11.99	1.9	265	5.05	3.6	0.83	1.27	9.44094
47	1	120	80	9	1	267	325	0	1	1	1	13	0	0	0	0	0	0	5.43	0.6	133	3.82	2.37	0.41	1.4	3.87857
72	0	150	70	9	0	343	375	0	2	0	2	16	0	0	0	0	0	1	4.4	0.8	151	3.57	2.33	0.94	0.99	4.44444
68	1	140	90	8	1	395	470	0	2	0	2	6	0	0	0	1	0	0	4.24	1.8	197	5.07	3.04	0.85	1.78	2.38202
78	0	204	125	7	0	95	150	0	2	0	1	18	0	1	1	1	0	1	3.88	0.9	109	3.72	2.3	0.88	0.99	3.91919
63	1	137	80	9	1	175	253	0	1	0	2	8	1	1	1	0	0	0	8.87	0.9	181	4.15	2.55	0.52	1.44	6.15972
81	0	120	60	10	1	220	265	0	3	0	1	22	1	0	0	1	0	0	8.91	0.92	164	4.35	2.87	1.02	1.27	7.01575
66	1	140	80	8	1	155	284	0	4	1	2	11	0	0	0	0	0	0	9.4	1.56	171	4.3	2.83	1.51	1.17	8.03419
71	1	138	84	8	1	270	305	0	1	1	1	16	0	0	0	1	1	0	6.43	1.6	227	3.85	2.57	0.72	1.08	5.9537
71	1	150	90	10	1	245	295	0	1	0	2	12	0	0	0	0	0	1	9.59	0.61	230	4.71	3.41	1.38	0.99	9.68687
75	1	150	80	4	1	138	216	0	4	0	2	24	1	1	0	0	1	1	4.13	0.5	137	2.72	1.33	0.94	0.9	4.58889
79	1	160	100	6	1	278	323	0	4	0	1	26	1	1	0	1	1	1	8.5	0.5	150	2.97	1.73	1.13	0.7	12.1429
82	1	110	70	6	0	420	488	0	1	0	2	20	1	1	0	0	1	1	10.74	1	123	4.88	3.64	1.27	0.97	11.0722
81	0	139	76	10	0	365	405	0	1	0	1	24	1	0	0	0	0	0	11.51	0.73	205	4.15	2.44	0.99	1.39	8.28058
68	0	109	55	8	0	255	295	0	4	1	2	28	1	0	0	0	0	1	8.81	1.1	252	5.75	4.52	0.93	1.04	8.47115
57	1	115	64	6	0	475	542	0	2	0	2	35	1	1	1	0	1	0	13.61	0.8	215	4.56	2.96	1.14	1.34	10.1567
63	1	170	90	7	1	305	328	0	2	0	1	11	1	0	1	0	0	0	6.99	1	145	5.23	3.98	1.45	1.03	6.78641
71	1	144	70	10	1	195	240	0	1	0	3	13	0	0	1	0	0	0	6.45	1.2	193	5.07	3.18	0.56	1.43	4.51049
75	0	105	65	10	0	225	290	0	2	1	1	23	0	0	0	1	0	1	6	1.7	167	4.98	3.58	1.8	0.77	7.79221
70	0	170	80	8	0	505	561	1	1	0	1	12	0	1	1	1	0	0	4.78	1.4	109	4.76	3.05	1.49	1.11	4.30631
64	1	102	63	9	0	145	230	0	1	1	1	16	1	0	0	0	0	0	8.23	0.9	167	3.55	2.24	0.54	1.16	7.09483
71	1	146	87	10	0	275	323	0	2	0	1	19	0	1	0	1	1	0	7.68	1.3	123	1.25	2.67	1	1.25	6.144
76	0	154	91	10	1	274	374	0	2	0	1	22	1	1	0	1	0	1	11.23	1.5	197	4.07	3.31	0.95	0.79	14.2152
47	1	160	100	10	0	475	519	0	2	0	2	17	0	1	0	0	1	1	10.34	1.3	334	5	4	1.52	0.81	12.7654
62	0	94	60	10	1	175	223	0	2	0	1	15	0	0	0	1	0	1	3.28	1.3	138	3.41	2.41	0.93	0.74	4.43243
77	0	162	96	10	1	115	160	0	3	0	1	19	1	1	1	1	0	0	15.59	1.29	232	3.54	1.96	0.75	1.27	12.2756
52	1	139	93	9	0	215	287	0	2	0	2	13	0	0	0	0	0	0	6.8	0.9	239	4.97	3.07	2.06	1.06	6.41509
46	1	147	80	6	0	295	342	0	2	0	2	6	0	0	0	0	1	1	7.59	1.8	310	7.24	6.23	1.19	0.88	8.625
44	1	152	96	7	0	260	322	0	1	0	3	26	0	1	0	0	1	1	9.7	1	282	3.32	2.26	0.6	0.95	10.2105
64	1	143	85	6	1	210	325	0	4	1	2	12	1	0	0	0	1	1	4.42	0.7	120	5.52	4	1.52	0.88	5.02273
71	0	160	85	10	1	185	253	0	3	0	2	16	0	1	0	0	0	0	1.96	1.8	230	5.01	2.48	1.14	1.79	1.09497
57	1	140	80	10	1	201	226	0	1	1	1	16	0	1	0	1	1	0	10.65	1.4	205	5.56	4.08	1.17	1.31	8.12977
77	1	147	89	9	1	105	150	0	2	0	1	19	0	1	0	1	0	0	8.76	1	171	4.55	3.06	0.61	1.21	7.23967
67	1	123	70	10	1	105	146	0	1	0	1	18	0	0	0	0	0	0	9.8	0.7	216	4.68	3.23	1.18	1.27	7.71654
